# Supplementary material for: Proton-Blocking Anion-Exchange Membranes for Efficient Lithium Hydroxide Recovery by Bipolar Membrane Electrodialysis
Source: Membranes (Basel). 2025 Dec 30;16(1):8. doi: 10.3390/membranes16010008 (PMC12843717; doi:10.3390/membranes16010008)
Supplement: Supplementary file 1 [file membranes-16-00008-s001.zip]

Archive with 1 entries (1 files):
- membranes-4006764-supplementary.pdf
